# Supplementary material for: Cross-Talks between Raf Kinase Inhibitor Protein and Programmed Cell Death Ligand 1 Expressions in Cancer: Role in Immune Evasion and Therapeutic Implications
Source: Cells. 2024 May 17;13(10):864. doi: 10.3390/cells13100864 (PMC11119125; doi:10.3390/cells13100864)
Supplement: Supplementary file 1 [file cells-13-00864-s001.zip]

Archive with 1 entries (1 files):
- cells-2933799-supplementary.pdf
